# Supplementary material for: Lead in traditional eyeliners: An investigation into use and sources of exposure in King County, Washington
Source: PLOS Glob Public Health. 2025 Jun 25;5(6):e0004643. doi: 10.1371/journal.pgph.0004643 (PMC12193921; doi:10.1371/journal.pgph.0004643)
Supplement: S3 Appendix — (CSV) [file pgph.0004643.s003.csv]

Sample ID	Qualifier	Reported	Raw	Below0	LabTest	TvNT	Type	Country	Consistency	Production	Label
06142023c2_061423_3b	<	3.7	0	0	icpoes	NT	Eyeshadow	Other	POW	MAN	Unknown
MW 20220903_CS2 9032022_5 b	<	23	0	0	icpoes	NT	Eyeliner	Other	CRM	Unknown	Unknown
MW 20220903_CS3 9032022_5 a	<	28	0	0	icpoes	NT	Eyeliner	Other	CRM	MAN	Unknown
MW 20220903_CS4 9032022_3 a	<	12	0	0	icpoes	NT	Eyeliner	Unknown	CRM	Unknown	Unknown
MW 20220903_CS5 9032022_3 b	<	5.2	0	0	icpoes	NT	Eyeliner	Unknown	CRM	MAN	Unknown
MW 20220903_CS8 9032022_16e	<	13	0	0	icpoes	T	Eyeliner- surma	Other	CRM	MAN	Unknown
050623_3a	<	4.9	0.0009	1	icpoes	T	Eyeliner- kajal	Other	CRM	MAN	Unknown
052023_19a	<	4	0.0413	1	icpoes	NT	Eyeshadow	Unknown	POW	MAN	Unknown
052023_19d	<	4.2	0	0	icpoes	NT	Eyeshadow	Unknown	POW	MAN	Unknown
052023_3a	NAP	1800	1800	1	icpoes	NT	Eyeshadow	Unknown	POW	MAN	Unknown
052023_3d	NAP	690	690	1	icpoes	NT	Eyeshadow	Unknown	POW	MAN	Unknown
061423_7a	NAP	4.5	4.5	1	icpoes	NT	Eyeshadow	Other	POW	MAN	Unknown
072823_5a	<	8.5	0	0	icpoes	NT	Mascara	US/EU	LIQ	MAN	Unknown
091923_11b	<	1.1	0.0023649	1	gfaa	NT	Eyeliner	US/EU	Unknown	MAN	Unknown
091923_14a	NAP	170000	170000	1	gfaa	T	Eyeliner- kohl	Unknown	Unknown	Unknown	Unknown
091923_8a	NAP	0.41	0.41	1	gfaa	NT	Eyeliner	Unknown	Unknown	MAN	Unknown
093023_11a	<	0.18	0.0003055	1	gfaa	T	Eyeliner- kohl	Other	CRM	MAN	Unknown
093023_16a	<	0.2	0.0008835	1	gfaa	NT	Eyeshadow	US/EU	POW	MAN	Unknown
093023_16d	<	0.22	0.0011491	1	gfaa	NT	Eyeshadow	US/EU	POW	MAN	Unknown
1_a	NAP	705000	705000	1	icpms	T	Eyeliner- kohl	Other	POW	Unknown	Unknown
10152022_1 c	NAP	15	15	1	icpoes	NT	Mascara	Unknown	LIQ	MAN	Unknown
10152022_15 a	<	14	0.0208	1	icpoes	T	Eyeliner- kohl	Other	CRM	MAN	Unknown
10152022_15b	<	22	0.0319	1	icpoes	NT	Eyeliner	Unknown	CRM	MAN	Unknown
10152022_20 b	<	17	0.009	1	icpoes	T	Eyeliner- kohl	US/EU	CRM	MAN	Unknown
10152022_21 c	<	26	0.0216	1	icpoes	NT	Eyeliner	Unknown	CRM	MAN	Unknown
10152022_23 b	<	160	0.0447	1	icpoes	T	Eyeliner- kajal	Unknown	CRM	MAN	Unknown
10152022_29 b	<	40	0.0043	1	icpoes	NT	Eyeshadow	Other	POW	MAN	Unknown
10152022_5a	<	5.1	0.0128	1	icpoes	NT	Eyeliner	Unknown	POW	MAN	Unknown
11032022_6 d	<	23	0	0	icpoes	NT	Eyeliner	Other	CRM	MAN	Unknown
11062022_11 a	<	5.9	0	0	icpoes	NT	Eyeliner	US/EU	LIQ	MAN	Unknown
11062022_11 b	<	4	0	0	icpoes	NT	Mascara	US/EU	LIQ	MAN	Unknown
11062022_7 a	<	27	0.0012	1	icpoes	NT	Eyeliner	US/EU	CRM	MAN	Unknown
11062022_7 b	<	3.7	0	0	icpoes	NT	Mascara	Unknown	POW	MAN	Unknown
11062022_9 a	NAP	110	110	1	icpoes	T	Eyeliner- kohl	Unknown	POW	Unknown	Unknown
11062022_9 b	NAP	4.8	4.8	1	icpoes	T	Eyeliner- kajal	Unknown	POW	Unknown	Unknown
11192022_10 c	NAP	630000	630000	1	icpoes	T	Eyeliner- kohl	Unknown	POW	Unknown	Unknown
11192022_13 b	NAP	36	36	1	icpoes	NT	Eyeliner	Unknown	CRM	Unknown	Unknown
12172022_17a	<	3.9	0.0109	1	icpoes	T	Eyeliner- kajal	Other	CRM	MAN	Unknown
12172022_20g	<	4.7	0.0262	1	icpoes	T	Eyeliner- kohl	Other	CRM	MAN	Unknown
2_a	NAP	785500	785500	1	icpms	T	Eyeliner- kohl	Other	POW	Unknown	Unknown
8042022_23 aCS	<	0.2	0.0007011	1	gfaa	T	Eyeliner- kohl	Other	CRM	MAN	Unknown
8042022_7 aCS	NAP	840000	840000	1	icpoes	T	Eyeliner- kohl	Other	POW	Unknown	Unknown
8042022_7 bCS	<	0.16	0.0007207	1	gfaa	T	Eyeliner- kohl	Other	Unknown	MAN	Unknown
81923_19a	<	0.2	0.0012988	1	gfaa	NT	Eyeshadow	Other	POW	MAN	Unknown
81923_7a	NAP	0.44	0.44	1	gfaa	NT	Eyeshadow	Other	POW	MAN	Unknown
8202022_14 a	NAP	30	30	1	gfaa	NT	Eyeshadow	US/EU	POW	MAN	Unknown
8202022_14 b	NAP	94	94	1	gfaa	NT	Eyeshadow	Unknown	POW	MAN	Unknown
8302022_20 a	<	4.3	0	0	icpoes	NT	Eyeshadow	US/EU	POW	MAN	Unknown
8302022_5 b	<	6.4	0.0023	1	icpoes	NT	Eyeliner	Unknown	LIQ	MAN	Unknown
8312022_2 a	<	30	0	0	icpoes	NT	Mascara	Unknown	LIQ	MAN	Unknown
8312022_2 b	<	13	0.0031	1	icpoes	NT	Mascara	Unknown	LIQ	MAN	Unknown
8312022_2c	<	16	0	0	icpoes	NT	Mascara	Unknown	LIQ	MAN	Unknown
8312022_3 c	<	34	0.0131	1	icpoes	NT	Eyeshadow	US/EU	POW	MAN	Unknown
9032022_18 a	NAP	450000	450000	1	icpoes	T	Eyeliner- surma	Unknown	POW	Unknown	Unknown
9032022_7 a	NAP	810000	810000	1	icpoes	T	Eyeliner- kohl	Unknown	Unknown	Unknown	Unknown
9102022_12 b	NAP	470000	470000	1	icpoes	T	Eyeliner- kohl	Unknown	POW	Unknown	Unknown
9102022_5 a	NAP	390000	390000	1	icpoes	T	Eyeliner- surma	Unknown	POW	MAN	Unknown
9102022_6 a	<	4.8	0.132	1	icpoes	T	Eyeliner- kajal	Unknown	CRM	MAN	Unknown
9102022_8 c	<	8.9	0.0648	1	icpoes	NT	Mascara	Unknown	LIQ	MAN	Unknown
9242022_2 f	NAP	750000	750000	1	icpoes	T	Eyeliner- traditional	Unknown	POW	Unknown	Unknown
9242022_2f_a	NAP	697000	697000	1	icpms	T	Eyeliner- traditional	Unknown	POW	Unknown	Unknown
9242022_4 o	<	31	0.0666	1	icpoes	NT	Eyeliner	Other	CRM	Unknown	Unknown
9242022_4 p	<	47	0.003	1	icpoes	NT	Eyeliner	US/EU	CRM	Unknown	Unknown
9242022_5 d	NAP	410000	410000	1	icpoes	T	Eyeliner- kohl	Unknown	POW	Unknown	Unknown
9242022_5 e	<	12	0.036	1	icpoes	T	Eyeliner- kohl	Unknown	CRM	Unknown	Unknown
9242022_5d_a	NAP	519000	519000	1	icpms	T	Eyeliner- kohl	Unknown	POW	Unknown	Unknown
9242022_7 a	<	4.8	0.0337	1	icpoes	T	Eyeliner- kajal	Other	CRM	MAN	Unknown
AM_052423_ES1o	NAP	0.58	0.58	1	gfaa	NT	Eyeshadow	Other	POW	MAN	Unknown
AM_052423_ES2a	NAP	3.5	3.5	1	gfaa	NT	Eyeshadow	US/EU	POW	MAN	Unknown
AM_052423_ES2b	NAP	4.3	4.3	1	gfaa	NT	Eyeshadow	US/EU	POW	MAN	Unknown
AM_052423_ES2c	NAP	4.3	4.3	1	gfaa	NT	Eyeshadow	US/EU	POW	MAN	Unknown
AM_052423_ES3a	NAP	4.8	4.8	1	gfaa	NT	Eyeshadow	Other	POW	MAN	Unknown
AM_052423_ES3c	NAP	7.3	7.3	1	gfaa	NT	Eyeshadow	Other	POW	MAN	Unknown
AM_052423_ES3g	NAP	6.7	6.7	1	gfaa	NT	Eyeshadow	Other	POW	MAN	Unknown
AM_052423_ES3k	NAP	5.2	5.2	1	gfaa	NT	Eyeshadow	Other	POW	MAN	Unknown
AM_052423_ES3l	NAP	7.4	7.4	1	gfaa	NT	Eyeshadow	Other	POW	MAN	Unknown
AM_092523_EL15a	NAP	630000	630000	1	gfaa	T	Eyeliner- surma	Afghanistan	POW	MAN	N
AM_092523_EL16	NAP	8.1	8.1	1	gfaa	T	Eyeliner- surma	Afghanistan	CRM	HAN	N
AM_092523_EL17	NAP	2.4	2.4	1	gfaa	T	Eyeliner- surma	Afghanistan	CRM	MAN	N
AM_092523_EL18	NAP	1.9	1.9	1	gfaa	T	Eyeliner- kajal	Unknown	CRM	MAN	N
AM_092523_EL19	NAP	5.2	5.2	1	gfaa	T	Eyeliner- traditional	Unknown	POW	MAN	N
AM_092523_EL20	NAP	670000	670000	1	gfaa	T	Eyeliner- surma	Unknown	POW	MAN	N
AM_092523_EL21	NAP	170	170	1	gfaa	T	Eyeliner- surma	Unknown	POW	MAN	N
AM_092523_EL22	NAP	8.3	8.3	1	gfaa	T	Eyeliner- surma	Afghanistan	CRM	HAN	N
AM_092523_EL23a	NAP	1.4	1.4	1	gfaa	T	Eyeliner- kajal	US/EU	CRM	HAN	Y
AM_092523_EL23b	NAP	0.94	0.94	1	gfaa	T	Eyeliner- kajal	US/EU	CRM	HAN	Y
AM_092523_EL24a	NAP	580000	580000	1	gfaa	T	Eyeliner- kohl	Other	POW	MAN	Y
AM_092523_EL24b	NAP	520000	520000	1	gfaa	T	Eyeliner- kohl	Other	POW	MAN	Y
AM_092523_EL25a	NAP	600000	600000	1	gfaa	T	Eyeliner- kohl	US/EU	POW	MAN	Y
AM_092523_EL26b	NAP	720000	720000	1	gfaa	T	Eyeliner- kohl	Other	POW	HAN	N
AM_092523_EL27	NAP	9.3	9.3	1	gfaa	T	Eyeliner- kajal	US/EU	CRM	MAN	N
AM_092523_EL28	NAP	11	11	1	gfaa	T	Eyeliner- kajal	US/EU	CRM	MAN	N
AM_092523_EL29	NAP	3.2	3.2	1	gfaa	T	Eyeliner- kohl	Other	CRM	MAN	N
AM_092523_EL30	NAP	0.52	0.52	1	gfaa	T	Eyeliner- kohl	Other	POW	MAN	Y
AM_092523_EL31a	NAP	140000	140000	1	gfaa	T	Eyeliner- surma	Other	POW	MAN	Y
AM_100223_EL32	NAP	130000	130000	1	gfaa	T	Eyeliner- kajal	Other	POW	MAN	Y
AM_100223_EL33	NAP	32	32	1	gfaa	T	Eyeliner- traditional	Unknown	POW	MAN	N
AM_100223_EL34	NAP	280	280	1	gfaa	T	Eyeliner- traditional	Unknown	POW	MAN	N
AM_100223_EL35	NAP	5.8	5.8	1	gfaa	T	Eyeliner- kajal	Other	CRM	MAN	Y
AM_100223_EL36	NAP	1.6	1.6	1	gfaa	T	Eyeliner- kajal	US/EU	CRM	MAN	N
AM_100223_EL37	NAP	1.5	1.5	1	gfaa	T	Eyeliner- kajal	US/EU	CRM	MAN	N
AM_100223_EL38	NAP	2.8	2.8	1	gfaa	T	Eyeliner- kohl	Other	POW	HAN	Y
AM_100223_EL39	NAP	0.45	0.45	1	gfaa	T	Eyeliner- kajal	US/EU	CRM	MAN	N
AM_100223_EL40	NAP	5.1	5.1	1	gfaa	T	Eyeliner- surma	Unknown	POW	MAN	N
AM_100223_EL41	NAP	370000	370000	1	gfaa	T	Eyeliner- traditional	Other	POW	Unknown	N
AM_120423_EL45	NAP	1.1	1.1	1	gfaa	T	Eyeliner- surma	Afghanistan	CRM	HAN	N
AM_120423_EL46	NAP	29	29	1	gfaa	T	Eyeliner- surma	Afghanistan	CRM	HAN	N
AM_120423_EL47	NAP	490000	490000	1	gfaa	T	Eyeliner- surma	Other	POW	Unknown	N
AM_120423_EL48	NAP	1500	1500	1	gfaa	T	Eyeliner- surma	Afghanistan	POW	HAN	N
AM_120423_EL49	NAP	170	170	1	gfaa	T	Eyeliner- kajal	Other	CRM	MAN	N
AM_120423_EL50	NAP	0.57	0.57	1	gfaa	T	Eyeliner- kajal	Other	CRM	MAN	N
AM_120423_EL51	NAP	0.67	0.67	1	gfaa	T	Eyeliner- kajal	Other	CRM	MAN	N
AM_120423_EL52	NAP	5	5	1	gfaa	T	Eyeliner- surma	Other	CRM	Unknown	N
AM_120423_EL53	NAP	150000	150000	1	gfaa	T	Eyeliner- surma	Afghanistan	POW	Unknown	N
AM_120423_EL54	NAP	610000	610000	1	gfaa	T	Eyeliner- traditional	Other	POW	MAN	Y
AM_120423_EL55	NAP	2	2	1	gfaa	T	Eyeliner- kajal	Other	CRM	MAN	N
AM_120423_EL56	NAP	0.81	0.81	1	gfaa	T	Eyeliner- kajal	Other	CRM	MAN	N
AM_120423_EL57	NAP	500000	500000	1	gfaa	T	Eyeliner- surma	Afghanistan	POW	Unknown	N
KF_051623_EL1	<	11	0	0	icpoes	T	Eyeliner- kajal	US/EU	CRM	MAN	Unknown
KF_051623_EL10	<	6.5	0	0	icpoes	NT	Eyeliner	US/EU	CRM	MAN	Unknown
KF_051623_EL11	<	7.3	0	0	icpoes	NT	Eyeliner	US/EU	CRM	MAN	Unknown
KF_051623_EL12	<	4	0	0	icpoes	NT	Eyeliner	US/EU	CRM	MAN	Unknown
KF_051623_EL13	<	7.6	0	0	icpoes	NT	Eyeliner	US/EU	CRM	MAN	Unknown
KF_051623_EL14	<	3.8	0	0	icpoes	T	Eyeliner- kohl	Other	CRM	MAN	Unknown
KF_051623_EL2	<	3.8	0	0	icpoes	NT	Eyeliner	US/EU	LIQ	MAN	Unknown
KF_051623_EL3	<	7.4	0	0	icpoes	NT	Eyeliner	US/EU	CRM	MAN	Unknown
KF_051623_EL4	<	3.9	0	0	icpoes	NT	Eyeliner	US/EU	CRM	MAN	Unknown
KF_051623_EL5	<	15	0	0	icpoes	NT	Eyeliner	Other	CRM	MAN	Unknown
KF_051623_EL6	<	7.6	0	0	icpoes	NT	Eyeliner	US/EU	CRM	MAN	Unknown
KF_051623_EL7	<	7.7	0	0	icpoes	T	Eyeliner- kajal	Other	CRM	MAN	Unknown
KF_051623_EL8	<	13	0	0	icpoes	NT	Eyeliner	Other	CRM	MAN	Unknown
KF_051623_EL9	<	3.6	0	0	icpoes	NT	Eyeliner	US/EU	CRM	MAN	Unknown
KF_051623_M1	<	3.6	0	0	icpoes	NT	Mascara	Other	LIQ	MAN	Unknown
KF_051623_M2	<	3.4	0	0	icpoes	NT	Mascara	US/EU	LIQ	MAN	Unknown
KF_051623_M3	<	3.4	0	0	icpoes	NT	Mascara	US/EU	LIQ	MAN	Unknown
KF_060523_ES4d	<	0.2	0.0207252	1	gfaa	NT	Eyeshadow	Other	POW	MAN	Unknown
KF_060523_ES5h	NAP	0.66	0.66	1	gfaa	NT	Eyeshadow	Other	POW	MAN	Unknown
KF_060523_ES5o	NAP	1.1	1.1	1	gfaa	NT	Eyeshadow	Other	POW	MAN	Unknown
KF_112822_C1a	NAP	10	10	1	icpms	T	Eyeliner- kajal	Other	CRM	MAN	Unknown
KF_112822_C2a	NAP	384.5	384.5	1	icpms	T	Eyeliner- kajal	Other	CRM	MAN	Unknown
KF_112822_C3a	NAP	97.5	97.5	1	icpms	T	Eyeliner- kajal	Other	CRM	MAN	Unknown
KF_112822_C4a	NAP	444500	444500	1	icpms	T	Eyeliner- surma	Other	POW	MAN	Unknown
KF_112822_C5a	NAP	265500	265500	1	icpms	T	Eyeliner- surma	Other	POW	MAN	Unknown
KF_112822_C6a	NAP	391500	391500	1	icpms	T	Eyeliner- kohl	Other	POW	MAN	Unknown
KF_112822_C7a	NAP	20	20	1	icpms	T	Eyeliner- kajal	Other	CRM	MAN	Unknown
